# Supplementary material for: Shotgun ion mobility mass spectrometry sequencing of heparan sulfate saccharides
Source: Nat Commun. 2020 Mar 20;11:1481. doi: 10.1038/s41467-020-15284-y (PMC7083916; doi:10.1038/s41467-020-15284-y)
Supplement: Supplementary file 4 — Source Data [file 41467_2020_15284_MOESM4_ESM.xlsx]

## Sheet: Figure 4
Activation Assays
Data 1
	1	2	3	Ave	Std Dev		Percentage against heparin
FGF-1	0.062	0.062	0.064	0.0626667	0.0011547		14.3402
FGF-1 + heparin	0.45	0.439	0.422	0.437	0.0141067		100
FGF-1 + #25	0.069	0.071	0.068	0.0693333	0.00152753		15.8658
FGF-1 + #26	0.07	0.08	0.061	0.0703333	0.00950438		16.0946
FGF-2	0.069	0.068	0.069	0.0686667	0.00057735		15.2254
FGF-2 + heparin	0.441	0.465	0.447	0.451	0.01249		100
FGF-2 + #25	0.065	0.066	0.066	0.0656667	0.00057735		14.5602
FGF-2 + #26	0.211	0.211	0.203	0.208333	0.0046188		46.1936
Data 2
FGF-1	0.061	0.059	0.06	0.06	0.001
FGF-1 + heparin	0.444	0.469	0.433	0.448667	0.0184481
FGF-1 + #25	0.063	0.065	0.064	0.064	0.001
FGF-1 + #26	0.055	0.055	0.055	0.055	0
FGF-2	0.077	0.063	0.07	0.07	0.007
FGF-2 + heparin	0.469	0.477	0.409	0.451667	0.0371663
FGF-2 + #25	0.067	0.069	0.069	0.0683333	0.0011547
FGF-2 + #26	0.216	0.224	0.211	0.217	0.00655744
Data 3
FGF-1	0.071	0.075	0.075	0.0736667	0.0023094
FGF-1 + heparin	0.459	0.438	0.459	0.452	0.0121244
FGF-1 + #25	0.063	0.073	0.062	0.066	0.00608276
FGF-1 + #26	0.06	0.061	0.061	0.0606667	0.00057735
FGF-2	0.084	0.086	0.084	0.0846667	0.0011547
FGF-2 + heparin	0.444	0.506	0.449	0.466333	0.0344432
FGF-2 + #25	0.063	0.067	0.065	0.065	0.002
Inhibition assays
Data 1
	1	2	3	Ave	Std Dev		Percentage against heparin
1 nM FGF-1	0.0885	0.0994	0.1002	0.0960333	0.00653631		26.0677
1 nM FGF-1 + heparin	0.3465	0.3746	0.3841	0.3684	0.0195517		100
1 nM FGF-1 + heparin + #25	0.3467	0.3442	0.3269	0.339267	0.0107825		92.0919
1 nM FGF-1 + heparin + #26	0.3596	0.3572	0.3765	0.364433	0.0105187		98.9233
1 nM FGF-2	0.092	0.0816	0.0803	0.0846333	0.00641274		18.9294
FGF-2 + heparin	0.4291	0.4595	0.4527	0.4471	0.0159549		100
FGF-2 + heparin + #25	0.417	0.4605	0.4227	0.4334	0.0236417		96.9358
FGF-2 + heparin + #26	0.4332	0.4404	0.434	0.435867	0.00394634		97.4875
Data 2
1 nM FGF-1	0.073	0.0731	0.0735	0.0732	0.000264575
FGF-1 + heparin	0.3953	0.4103	0.3965	0.4007	0.00833546
FGF-1 + heparin + #25	0.3651	0.3362	0.3381	0.346467	0.0161649
FGF-1 + heparin + #26	0.3862	0.3378	0.4034	0.3758	0.0340141
1 nM FGF-2	0.107	0.11	0.103	0.106667	0.00351188
FGF-2 + heparin	0.3683	0.392	0.3799	0.380067	0.0118509
FGF-2 + heparin + #25	0.4135	0.3751	0.401	0.396533	0.0195858
FGF-2 + heparin + #26	0.426	0.403	0.402	0.410333	0.0135769
Data 3
1 nM FGF-1	0.0887	0.0895	0.0913	0.0898333	0.00133167
FGF-1 + heparin	0.3091	0.3692	0.3895	0.355933	0.0418096
FGF-1 + heparin + #25	0.3504	0.3541	0.3446	0.3497	0.00478853
FGF-1 + heparin + #26	0.3198	0.3516	0.3242	0.331867	0.0172306
1 nM FGF-2	0.1111	0.1241	0.1268	0.120667	0.00839424
FGF-2 + heparin	0.501	0.5517	0.5577	0.5368	0.0311485
FGF-2 + heparin + #25	0.533	0.5403	0.5735	0.548933	0.0215862

## Sheet: Figure 5
Inhibition FGF2 assays
Data 1
Conditions	1	2	3	Ave	Std Dev
1 nM FGF-2 + 0.1 ug/ml heparin	0.356	0.345	0.348	0.349667	0.00568624
1 nM FGF-2 + 0.1 ug/ml heparin + 0.01 ug/ml HS1	0.372	0.349	0.351	0.357333	0.012741
1 nM FGF-2 + 0.1 ug/ml heparin + 0.03 ug/ml HS1	0.37	0.347	0.345	0.354	0.0138924
1 nM FGF-2 + 0.1 ug/ml heparin + 0.1 ug/ml HS1	0.377	0.351	0.351	0.359667	0.0150111
1 nM FGF-2 + 0.1 ug/ml heparin + 0.3 ug/ml HS1	0.383	0.359	0.362	0.368	0.0130767
1 nM FGF-2 + 0.1 ug/ml heparin + 1 ug/ml HS1	0.254	0.24	0.259	0.251	0.00984886
1 nM FGF-2 + 0.1 ug/ml heparin + 3 ug/ml HS1	0.202	0.201	0.187	0.196667	0.0083865
1 nM FGF-2 + 0.1 ug/ml heparin + 10 ug/ml HS1	0.171	0.182	0.185	0.179333	0.00737111
1 nM FGF-2 + 0.1 ug/ml heparin + 30 ug/ml HS1	0.186	0.181	0.191	0.186	0.005
1 nM FGF-2 + 0.1 ug/ml heparin + 0.01 ug/ml HS2	0.365	0.353	0.346	0.354667	0.00960902
1 nM FGF-2 + 0.1 ug/ml heparin + 0.03 ug/ml HS2	0.339	0.342	0.343	0.341333	0.00208167
1 nM FGF-2 + 0.1 ug/ml heparin + 0.1 ug/ml HS2	0.324	0.315	0.328	0.322333	0.00665833
1 nM FGF-2 + 0.1 ug/ml heparin + 0.3 ug/ml HS2	0.283	0.287	0.304	0.291333	0.0111505
1 nM FGF-2 + 0.1 ug/ml heparin + 1 ug/ml HS2	0.221	0.216	0.231	0.222667	0.00763763
1 nM FGF-2 + 0.1 ug/ml heparin + 3 ug/ml HS2	0.189	0.183	0.201	0.191	0.00916515
1 nM FGF-2 + 0.1 ug/ml heparin + 10 ug/ml HS2	0.167	0.177	0.191	0.178333	0.0120554
1 nM FGF-2 + 0.1 ug/ml heparin + 30 ug/ml HS2	0.122	0.127	0.122	0.123667	0.00288675
Data 2
1 nM FGF-2 + 1ug/ml heparin	0.3291	0.3595	0.3527	0.3471	0.0159549
1 nM FGF-2 + 0.1 ug/ml heparin + 3 ug/ml HS1	0.201	0.203	0.209	0.204333	0.00416333
1 nM FGF-2 + 0.1 ug/ml heparin + 3 ug/ml HS2	0.169	0.171	0.176	0.172	0.00360555

## Sheet: Supplementary Fig 3b 
Activation assay for FGF1 and FGF2
	1	2	3	Ave	Std Dev		Percentage against heparin
heparin	0.501	0.482	0.492	0.491667	0.009504		100
FGF-1	0.066	0.065	0.066	0.065667	0.000577		13.356
a4	0.309	0.294	0.275	0.292667	0.017039		59.5255
a3	0.285	0.311	0.281	0.292333	0.016289		59.4575
a2	0.078	0.069	0.076	0.074333	0.004726		15.1186
a1	0.071	0.068	0.067	0.068667	0.002082		13.9662
b3	0.07	0.065	0.066	0.067	0.002646		13.6271
b2	0.069	0.062	0.066	0.065667	0.003512		13.356
b1	0.06	0.062	0.062	0.061333	0.001155		12.4745
Heparin	0.521	0.478	0.488	0.495667	0.009504		100
FGF-2	0.051	0.071	0.063	0.0616667	0.010066		12.4412
a4	0.369	0.361	0.34	0.356667	0.012423		71.957
a3	0.125	0.059	0.064	0.0826667	0.036747		16.6779
a2	0.099	0.096	0.094	0.0963333	0.002517		19.4351
a1	0.102	0.096	0.092	0.0966667	0.005033		19.5024
b3	0.094	0.091	0.091	0.092	0.001732		18.5609
b2	0.152	0.163	0.181	0.165333	0.01464		33.3557
b1	0.16	0.133	0.162	0.151667	0.016197		30.5985
Inhibition assays for FGF1 and FGF2
Hep	0.375	0.386	0.284	0.348333	0.0559851		100
FGF1	0.087	0.096	0.097	0.0933333	0.00550757		26.7943
a4	0.425	0.41	0.473	0.436	0.032909		125.167
a3	0.337	0.322	0.32	0.326333	0.00929157		93.6842
a2	0.428	0.449	0.444	0.440333	0.0109697		126.411
a1	0.279	0.303	0.3	0.294	0.0130767		84.4019
b3	0.457	0.46	0.448	0.455	0.006245		130.622
b2	0.412	0.434	0.422	0.422667	0.0110151		121.34
b1	0.323	0.316	0.345	0.328	0.0151327		94.1627
Hep	0.378	0.378	0.348	0.368	0.0173205		100
FGF2	0.088	0.092	0.092	0.0906667	0.0023094		24.6377
a4	0.321	0.318	0.336	0.325	0.00964365		88.3152
a3	0.219	0.222	0.222	0.221	0.00173205		60.0543
a2	0.285	0.318	0.315	0.306	0.0182483		83.1522
a1	0.333	0.336	0.345	0.338	0.006245		91.8478
b3	0.198	0.188	0.194	0.193333	0.0034641		52.5362
b2	0.285	0.294	0.318	0.299	0.0170587		81.25
b1	0.171	0.179	0.188	0.179333	0.0034641		48.7319
